# Supplementary material for: Chitosan-Strontium Oxide Nanocomposite: Preparation, Characterization, and Catalytic Potency in Thiadiazoles Synthesis
Source: Polymers (Basel). 2022 Jul 12;14(14):2827. doi: 10.3390/polym14142827 (PMC9322490; doi:10.3390/polym14142827)
Supplement: Supplementary file 1 [file polymers-14-02827-s001.zip]

Archive with 1 entries (1 files):
- polymers-1807842-supplementary.pdf
